# Supplementary material for: Tissue-specific role of dTrmO in threonine decoding during Drosophila melanogaster development
Source: Biol Res. 2026 Feb 7;59:16. doi: 10.1186/s40659-026-00667-0 (PMC12977680; doi:10.1186/s40659-026-00667-0)
Supplement: Supplementary file 1 — Supplementary Material 1 [file 40659_2026_667_MOESM1_ESM.xlsx]

## Sheet: Hoja1
Gene Name	CG ID	frequency	GO
	CG5172	0.16092	N/A
	CG12523	0.15894	N/A
	CG42494	0.155063	Extracellular, chitin binding activity
	CG42494	0.155063	Extracellular, chitin binding activity
	CG14419	0.153846	N/A
Muc18B	CG7876	0.147399	Extracellular matrix constituent
	CG8087	0.14375	N/A
	CG42525	0.132924	Extracellular, chitin binding activity
	CG42525	0.132924	Extracellular, chitin binding activity
	CG32603	0.130667	Transcription coactivation activity
Eig71Ee	CG7604	0.124752	Ecdysone induced gene 71E, involved in puparial adhesion and hemolymph coagulation. Located in the extracellular matrix
	CG32833	0.123693	Serine-type endopeptidase activity
	CG15023	0.121849	N/A
Eig71Ec	CG7608	0.121495	Involved in metamorphosis
	CG32073	0.119048	N/A
Msp300	CG42768	0.117438	Cytoskeletal binding, cell organization/biogenesis, transport/localization, development, reproduction
Muc55B	CG5765	0.1139	Extracellular matrix constituent
resilin	CG15920	0.110734	Extracellular matrix constituent. Chitin based development
	CG14421	0.108787	N/A
	CG32189	0.108696	N/A
	CG32453	0.108108	N/A
	CG4038	0.107843	Ribosome biogenesis, RNA binding, rRNA pseudouridine synthesis; snoRNA guided rRNA pseudouridine synthesis. H/ACA small nucleolar ribonucleoprotein complex
	CG31538	0.106893	N/A
	CG11458	0.106145	Extracellular, GO N/A
	CG11458	0.106145	Extracellular, GO N/A
Jon65Aiii	CG6483	0.103093	Hydrolase activity, protein metabolism
	CG31131	0.10199	N/A
	CG31131	0.10199	N/A
	CG33926	0.0970464	N/A
	CG34427	0.0968858	Extracellular, chitin binding activity
Brd	CG3096	0.0963855	Involved in Notch signaling and cell fate specification
	CG30413	0.0963855	N/A
	CG15571	0.0960452	Eggshell corion assembly
	CG30413	0.0958084	N/A
	CG30414	0.0952381	Extracellular, serine-type endopeptidase, protein metabolism
	CG13312	0.0952381	Extracellular, chitin binding activity
	CG13312	0.0952381	Extracellular, chitin binding activity
	CG13312	0.0952381	Extracellular, chitin binding activity
	CG13312	0.0949721	Extracellular, chitin binding activity
	CG33926	0.0938967	N/A
	CG12546	0.0931677	N/A
	CG12546	0.0931677	N/A
	CG12546	0.0931677	N/A
	CG12546	0.0931677	N/A
	CG12546	0.0931677	N/A
	CG12546	0.0931677	N/A
	CG15036	0.0925926	N/A
	CG14452	0.0920245	N/A
fabp	CG6783	0.0909091	Lipid binding, transport/localization, nervous system process, behavior. Enables fatty acid binding
yip7	CG6457	0.090301	Serine hydrolase activity, proteolysis
