# Supplementary material for: Tissue-specific role of dTrmO in threonine decoding during Drosophila melanogaster development
Source: Biol Res. 2026 Feb 7;59:16. doi: 10.1186/s40659-026-00667-0 (PMC12977680; doi:10.1186/s40659-026-00667-0)
Supplement: Supplementary file 2 — Supplementary Material 2 [file 40659_2026_667_MOESM2_ESM.xlsx]

## Sheet: Sheet1
	ACT tissue codon usage		ACT genome codon usage		Codon usage bias	p-value
FB	0.8582		0.5428		1.58106	------
IWD	0.4726		0.5428		0.870671	1.52e-06
Muscle	0.4288		0.5428		0.789978	< 2.2e-16
	ACC tissue codon usage		ACC genome codon usage		Codon usage bias	P-value
FB	0.5781		0.6693		0.863738	------
IWD	0.6674		0.6693		0.997161	5.727e-05
Muscle	0.6625		0.6693		0.98984	< 2.2e-16
Table S2: Codon usage bias of fat body, imaginal wing disc and muscles. First column is ACT/ACC tissue codon usage, calculated from codon usage of genes expressed for each tissue. Second column corresponds to ACT/ACC codon usage related to D. melanogaster genome. Codon usage bias is calculated as the reason between ACT/ACC tissue codon usage and ACT/ACC genome codon usage. Mann-Whitney U test was…
