# Supplementary material for: Tissue-specific role of dTrmO in threonine decoding during Drosophila melanogaster development
Source: Biol Res. 2026 Feb 7;59:16. doi: 10.1186/s40659-026-00667-0 (PMC12977680; doi:10.1186/s40659-026-00667-0)
Supplement: Supplementary file 3 — Supplementary Material 3 [file 40659_2026_667_MOESM3_ESM.xlsx]

## Sheet: Sheet1
Description	Organ/Tissue	Age	Sex	Biological Replicate	GEO/SRA Sample Accession
third instar larvae, wandering stage, carcass	Muscle	L3	Mixed Male/Female	1	SRS281015
third instar larvae, wandering stage, carcass	Muscle	L3	Mixed Male/Female	2	SRS281016
third instar larvae, wandering stage, fat body	Endocrine/Liver	L3	Mixed Male/Female	1	SRS281009
third instar larvae, wandering stage, fat body	Endocrine/Liver	L3	Mixed Male/Female	2	SRS281010
third instar larvae, wandering stage, imaginal discs	Epithelial	L3	Mixed Male/Female	1	SRS280977
third instar larvae, wandering stage, imaginal discs	Epithelial	L3	Mixed Male/Female	2	SRS281011
